# Supplementary material for: The use of peripheral CD3+γδ+Vδ2+ T lymphocyte cells in combination with the ALBI score to predict immunotherapy response in patients with advanced hepatocellular carcinoma: a retrospective study
Source: J Cancer Res Clin Oncol. 2024 Jul 25;150(7):365. doi: 10.1007/s00432-024-05896-y (PMC11272815; doi:10.1007/s00432-024-05896-y)
Supplement: Supplementary file 1 — Supplementary Material 1 [file 432_2024_5896_MOESM1_ESM.xlsx]

## Sheet: Sheet1
ID	Degree of differentiation	Hepatocyte	AFP	P53	Ki-67	PO	CD20	CD3	CD34	CK7	EGFR	VEGF
1	moderately differentiated	+	+	+	10%+	-	+	+	+	+	-	-
2	moderately differentiated	+	+	+	10%+	NA	+	+	+	+	-	-
3	Middle to low differentiation	+	+	-	20%+	-	-	+	+	NA	NA	NA
4	moderately differentiated	+	+	-	60%+	NA	+	+	+	-	NA	NA
5	Middle to low differentiation	+	+	-	20%+	NA	-	+	+	NA	NA	NA
	article title: The use of peripheral CD3+γδ+Vδ2+ T lymphocyte cells in combination with the ALBI score to predict immunotherapy response in patients with advanced hepatocellular carcinoma: A retrospective study
	journal name：Journal of Cancer Research and Clinical Oncology
	Author information: Shuhan Zhang1, Luyang Li2, Chengli Liu1,2,3, Meng Pu1, Yingbo Ma1, Tao Zhang1, Jiaqi Chai4, Haoming Li2, Jun Yang2, Meishan Chen5, Linghong Kong1, Tian Xia3 1Department of Hepatobiliary Surgery, Air Force Medical Center, PLA, Air Force Medical University, Beijing, China 2Postgraduate Training Base of Air Force Medical Center, China Medical University, Beijing, China 3Graduate …
