# Supplementary material for: The use of peripheral CD3+γδ+Vδ2+ T lymphocyte cells in combination with the ALBI score to predict immunotherapy response in patients with advanced hepatocellular carcinoma: a retrospective study
Source: J Cancer Res Clin Oncol. 2024 Jul 25;150(7):365. doi: 10.1007/s00432-024-05896-y (PMC11272815; doi:10.1007/s00432-024-05896-y)
Supplement: Supplementary file 2 — Supplementary Material 2 [file 432_2024_5896_MOESM2_ESM.xlsx]

## Sheet: Sheet1
ID	status	CD3+CD4+	CD3+CD8+	TH/TC	CD3+γδ+	CD3+γδ+Vδ1+	CD3+γδ+Vδ2+	Vδ1+/Vδ2+	CD3+γδ+CD28+	CD3+γδ+Vδ1+CD28+	CD3+γδ+Vδ2+CD28+	CD3+PD1+	CD3+Tim3+	CD3+CD4+PD1+	CD3+CD4+Tim3+	CD3+γδ+PD1+	CD3+γδ+Tim3+	CD3+γδ+vδ1+PD1+	CD3+γδ+vδ1+Tim3+	CD3+γδ+Vδ2+PD1+	CD3+γδ+vδ2+Tim3+	CD3+γδ+Vδ2+PD1+Tim3+	CD3+γδ+Vδ1+PD1+Tim3+
1	0	47	44.1	1.07	4.43	17.5	13.8	1.27	16.5	10.3	85.4	16.3	0.51	19.5	0.39	78.8	3.82	88.3	3.33	5	0	25	3.33
2	0	64.5	29.2	2.21	2.84	31.6	27.5	1.15	58.4	25	95	28.5	0.24	11.1	0.17	52.2	1.72	90.2	1.09	10.42	7.58	1.25	1.09
3	0	37.3	50	0.75	18	122	80.4	1.52	82.5	1.06	99.7	17.4	4.87	14.6	1.32	15.7	5.84	94.7	1.06	3.37	8.46	0.16	3.19
4	0	25.5	62	0.41	5.56	47.9	18	2.66	12.5	11.9	44.9	25.7	0.67	20.7	2.06	57.9	2.84	85.7	1.66	2.5	10.35	3.16	0
5	0	64.6	25.9	2.49	2.45	9.91	0.99	10.01	10.6	22.2	100	21.1	1.43	0.42	2.44	16.2	3.3	96.3	11.1	3	7.34	0	0
6	0	61.8	27.7	2.23	0.34	20.9	16.3	1.28	58.1	44.4	85.7	11.3	1.9	20.8	1.19	16.3	0	66.7	11.1	3	8.78	0	2.14
7	0	45.9	47	0.98	1.58	78.9	9.03	8.74	19.5	9.04	94.7	26	0.81	26.7	0	63.4	1.9	72.9	1.2	4.36	3.02	0	11.1
8	0	60.3	33.7	1.79	2.54	83.2	8.09	10.28	87.3	91	78.6	2.14	1.17	13.1	0.17	2.31	0.58	1.39	1.39	3	5.42	0	11.1
9	0	39.4	48.1	0.82	8.62	1.64	85.6	0.02	49.8	90.6	53.6	1.84	1.32	15.6	0.61	1.13	0.92	6.25	0	3.42	7.5	0.18	1.2
10	0	25.5	62	0.41	5.54	46.2	18	2.57	11.3	11.9	44.9	2.23	0.45	7.41	1.39	66.7	0.91	2.14	5.23	0.78	5.13	1.24	16.7
11	0	45.9	47	0.98	1.58	78.9	9.03	8.74	18.4	9.04	94.7	2.51	1.02	27.1	0.54	72.9	1.19	1.52	0	6	12.2	0	2.16
12	0	32	61.1	0.52	3.23	6.68	33.9	0.2	59.2	29.6	78.1	1.14	0.38	1.41	1.34	8.66	0.74	96.3	0	2.38	7.21	0	0
13	0	44.2	50.8	0.87	1.85	5.15	21.5	0.24	68.7	75	86	23.7	0.75	17.5	0.68	16.7	0.86	41.7	0	1.34	0.21	0	0
14	0	60.6	26.6	2.28	2.79	45	20.4	2.21	27.9	1.1	78.2	13.1	0.37	20	0.54	52.2	0.43	88.5	10.4	8.21	1.43	1.1	1.09
15	0	69.8	27.6	2.53	2.28	35.3	58.8	0.6	70.6	50	60	14	0.24	9.29	0.99	35.5	0.99	33.3	11.6	1.5	6.27	1.09	4.24
16	0	37.8	49	0.77	17.1	46.5	0.69	67.39	3.51	2.88	94.4	22.9	0.37	12.7	0.16	74.3	0.95	98.8	1.4	2.38	6.67	1.13	0
17	0	71.4	25.7	2.78	1.91	29.5	9.96	2.96	47.6	13.8	100	24.2	0.64	9.9	0.43	33.2	2.21	91.2	6.25	1.893	0.43	0.34	1.04
18	0	65	30.3	2.15	6.38	0.54	6.49	0.08	67.6	33.3	97.2	14	1.13	41.3	1.04	20.9	3.78	33.3	0	1.43	6.57	0.78	0
19	1	65	33.2	1.96	2.36	7.07	1.63	4.34	19.8	3.85	100	13.1	1.26	3.57	0.52	18.5	4.08	88.5	7.69	4	10	0	1.06
20	1	59	39	1.51	3.36	1.95	3.25	0.6	34	55.6	13.3	15	0.84	10.9	0.62	10.6	3.03	66.7	0	5	14.38	6.67	0.82
21	1	59	39	1.51	3.36	1.95	3.25	0.6	34	55.6	13.3	1.14	1.26	3.24	1.01	20.9	5.88	74.3	0	5.23	10.21	2.37	1.4
22	1	32	61.1	0.52	3.23	6.68	33.9	0.2	59.2	29.6	78.1	9.8	1.13	1.87	2.02	8.66	0.74	69.8	0	4	5	0	1.77
23	1	71.4	25.7	2.78	1.91	28.4	9.96	2.85	47.6	13.5	87	4.03	38	1.33	1.19	27.1	0.55	16.7	10.2	5.24	10.67	2.02	6.25
24	1	47.4	45.7	1.04	9.06	35.9	33.1	1.08	43.2	8.41	99.7	3.32	0.076	0.97	0.016	35.5	0.084	80.1	0.23	5	9	0	7.69
25	1	60.6	26.6	2.28	2.79	45	20.4	2.21	27.9	1.1	78.2	10.7	0.58	3.85	0.22	34.5	5.56	70.3	5.22	2	3	0	0
26	1	13.9	66.1	0.21	16.1	6.2	72.7	0.09	50.8	68.6	54.7	1.53	1.33	1.04	0.58	1.52	1.01	1.16	1.16	10	16	0	0
27	1	60.5	27.7	2.18	3.82	47.8	48.3	0.99	85.7	88.4	80.2	14.6	0.47	2.22	0.27	0.82	0.79	1.72	2.97	6	4	0	0
28	1	38.3	57.7	0.66	1.44	37.2	58.6	0.63	56.9	24.2	88.9	0.95	0.36	1.37	0.63	1.5	0.25	2.01	1.34	6.23	10	0	0
29	1	70.6	25.7	2.75	1.91	29.5	9.96	2.96	47.6	13.8	97	7.28	0.076	5.86	0.32	15.7	2.33	75	1.09	9.45	12.67	1.04	2.2
30	1	65	33.2	1.96	2.36	7.07	1.63	4.34	19.8	3.85	100	7.28	4.87	2.35	0.3	33.2	1.66	78.8	0.23	5	2	0	0
31	1	65	30.3	2.15	6.38	0.54	6.49	0.08	67.6	33.3	97.2	15	0.64	11.35	0.05	18.5	2.22	78.1	1.06	5.54	11	0	0
32	1	70.3	27.6	2.55	2.28	35.3	58.8	0.6	70.6	50	60	22.5	0.64	22.57	0.58	13.5	1.25	52.2	0	7	13	0	0
33	1	9.95	80.6	0.12	9.04	55.2	34	1.62	37.1	4.42	51.7	9.69	0.67	18.45	0.1	78.1	0.64	92.2	0.82	15	17	0	1.04
34	1	82.4	142	0.58	2.1	3.76	23.5	0.16	43.3	16.7	53.8	7.28	38	1.43	0.16	13.5	1.25	75	0	14	16.03	0	0
35	1	45.5	47.5	0.96	4.12	15.9	33.2	0.48	56.7	12.1	92.6	23.2	0.45	8.68	1.14	27.1	0.55	82.8	0	9.45	13.42	0	0
36	1	70.3	27.6	2.55	2.28	35.3	58.8	0.6	70.6	50	60	4.02	0.8	37.2	2.86	11.8	5.88	16.7	16.7	13	18	0	1.34
37	1	61.9	31.4	1.97	6.05	40.5	38.9	1.04	41.1	34	59.4	14.04	1.62	9.57	0.65	2.07	6.54	1.89	8.63	3	18.31	2.52	1.14
38	1	45.5	47.5	0.96	4.12	15.9	33.2	0.48	56.7	12.1	92.6	25.7	1.26	18.46	0.92	10.6	3.03	71.8	1.66	11.34	3.2	0	2.06
39	1	43.7	49.9	0.88	1.85	5.15	21.5	0.24	68.7	75	86	18.04	0.84	23.5	1.15	41.7	2.84	2.96	10.8	10	2	0	1.4
40	1	63.5	25.9	2.45	2.45	9.91	0.98	10.11	10.6	21.1	100	10.52	0.38	12.67	1.24	96.3	0.86	1.05	1.08	13.45	4.1	0	0.23
article title: The use of peripheral CD3+γδ+Vδ2+ T lymphocyte cells in combination with the ALBI score to predict immunotherapy response in patients with advanced hepatocellular carcinoma: A retrospective study
journal name：Journal of Cancer Research and Clinical Oncology
Author information: Shuhan Zhang1, Luyang Li2, Chengli Liu1,2,3, Meng Pu1, Yingbo Ma1, Tao Zhang1, Jiaqi Chai4, Haoming Li2, Jun Yang2, Meishan Chen5, Linghong Kong1, Tian Xia3 1Department of Hepatobiliary Surgery, Air Force Medical Center, PLA, Air Force Medical University, Beijing, China 2Postgraduate Training Base of Air Force Medical Center, China Medical University, Beijing, China 3Graduate …
